# Supplementary material for: Heart function enhancement by an Nrf2-activating antioxidant in acute Y-strain Chagas disease, but not in chronic Colombian or Y-strain
Source: PLoS Negl Trop Dis. 2024 Nov 7;18(11):e0012612. doi: 10.1371/journal.pntd.0012612 (PMC11588235; doi:10.1371/journal.pntd.0012612)
Supplement: S1 Table — (XLSX) [file pntd.0012612.s001.xlsx]

## Sheet: Fig 1
Fig 1B								Continuation								Continuation
-	H2O2	CoPP	RSV	Tempol	APO			Fig 1C								Fig 1C
31	59	25	7	24	6			-	H2O2	CoPP	RSV	Tempol	APO	TBHQ		-	H2O2	CoPP	RSV	Tempol	APO	TBHQ
22	56	15	2	24	19			21	40	27	24	23	13	19			174	25		12
49	50	17	3	12	20			29	26	31	8	25	21	26			38	75		27
24	52	23	12	15	11			25	15	46	11	24	17	26			21	27		15
33	50	14	2	15	4			51	17	32	29	21	22	14			46	41		10
37	52	27	3	11	17			33	73	7	22	22	33	32			36	11		16
20	40	12	5	9	49			22	76	28	21	17	18	30			44	21		20
39	52	13	2	10	21			40	56	12	7	9	17	18			36	18		30
30		13	2	11	10			30	42	11	25	6	25	14			46	4		14
64		19	2	16	8			27	51	18	10	12	8	10			33	8		8
22		16	2	20	6			36	25	11	11	27	14	11			48	24		23
43		27	3	33	8			31	34	17	21	23	15	5			39	19		21
45		16	2	19	10			29	18	8	7	17	13	15			53	22		48
31		26	5	18	9			123	37	4	30	15	16	14			38	27		40
								44	49	4	12	27	25	11			43	15		38
								35	39	4	50	6	11	37			54	24		7
Fig 1C								35	32	26	33	34	38	26			37	16		25
-	H2O2	CoPP	RSV	Tempol	APO	TBHQ		19	19	23	7	39	46	34			31	11		33
25	26	28	14	20	15	36		23	29	24	17	45	36	8			47	50		47
28	37	16	47	11	23	9		21	34	7	26	34	39	32			12	45		38
27	21	8	17	22	18	12		21	32	22	16	12	35	23			16	13		14
19	5	33	25	40	10	30		16	123	10	36	8	9	8			25	17		44
19	7	24	18	48	46	34		43	62	12	19	10	26	26			34	17		28
13	90	54	4	50	49	26		41	42	13	28	16	7	21			46	17		11
30	56	15	32	35	24	15		29	39	10	6	17	10	17			42	13		24
39	38	26	37	34	11	36		43	44	13	18	23	22	39			56	12		17
31	48	10	9	26	17	30		30	44	7	29	28	36	17			26	7		16
28	64	20	24	19	11	12		45	26	27	29	31	32	32			20	27		31
34	60	4	34	12	28	18		45	29	17	28	22	17	25			20			21
40	60	15	13	1	20	17		45	50	10	13	9	6	31			25			18
33	53	12	5	49	8	18		32	39	10	8	21	18	27			17			23
24	50	29	25	19	12	9		34	24	27	11	17	28	26			22			28
18	26	28	6	31	56	34		16	38	22	22	18	55	21			44			23
16	31	7	10	4	19	19		24	31	42	30	7	29	10			19			19
11	55	57	17	25	10	4		35	24	27	50	7	37	29			40			10
18	93	30	12	26	39	25		26	45	13	36	40	28	42			33			46
41	81	14	28	35	14	11		32	34	10	6	15	46	15			31
35	79	13	28	22	16	21		26	82	16	9	9	10	12			57
108	52	70	20	21	56	28		44	85	36	19	21	13	14			48
107	34	39	6	47	22	19		26	39	13	22	15	19	12			43
24	97	14	24	23	28	17		21	28	21	23	5		21			64
38	87	4	6	32	12	12		13	52	12	9	9		17			50
26	46	8	6	27	33	8		13	36	17	17	7		22			44
48	43	43	3	17	30	12		40	12	12	16	6		22			31
24	96	49	17	28	12	10		23	14	15	18	6		14			35
12	86	6	5	11	16	9		11	26	12	18	4		35			35
30	84	27	16	41	82	15		16	13	14	33	21		29			31
17	45	12	40	15	21	13		23	57	54	23	12		10			26
10	53	6	45	20	31	20		17	53	44	26	5		20			41
35	40	16	18	31	63	29		19	46	29	15	7		5			41
44	54	19	14	4	8	26		24	68	13	7	29		17			37
22	30	18	18	6	16	35		17	123	6	28	25		9			33
22	34	5	20	15	14	15		43	125	18	26	11		13			38
11	47	22	25	15	29	26		16	50	24	30	18		15			43
50	41	31	19	45	7	15		10	36	7	42	12		23			30
24	46	65	19	16	15	9		17	43	6	27	23		32			35
16	23	19	35	52	32	11		42	49	39	19	10		23			38
21	37	22	21	33	18	39		50	168	28	36	19		11			36
33	41	12	11	38	25	38		38	57	45	20	8		24
14	43	28	29	17	23	6		41	86	45	27	14		45
22	45	18	54	26	21	8		36	49	14	36	31		20
52	65	24	4	12	5	16		39	46	9	11	8		11
35	39	12	16	29	19	18		24	31	32	17	7		14
47	27	25	10	53	39	7		35	42	12	36	15		13
13	25	9	16	22	54	5		31	29	31	32	14		18
62	45	6	27	49	9	28		70	50	8	10	7		19
68	41	14	15	18	16	40		44	31	14	11	27		25
42	69	15	20	37	6	28		29	48	25		11		21
47	41	32	26	23	9	21		26	31	25		32
5	34	56	17	36	7	32		34	57	12		17
43	36	16	10	39	22	37			64	4		23
45	48	17	31	26	12	30			32	16		25
52	34	8	20	19	36	12			30	16		17
26	45	14	15	8	23	9			39	24		11
38	49	11	30	30	14	12			87	26		17
17	53	22	7	22	15	10			60	23		14
15	68	7	8	5	14	47			36	26		20
24	50	6	15	13	16	22			61	28		11
25	49	13	14	10	12	17			64	16		12
55	28	7	7	19	23	15			44	21		20
30	38	50	30	15	24	26			60	12		45
55	61	31	8	10	16	11			74	28		44
64	39	38	14	34	8	21			54	22		17
74	35	10	11	17	11	14			46	24		14

## Sheet: Fig 2
	Fig 2A
	I							I+CoPP							I+SnPP
5	0	0	0	0	0	0	0	0	0	0	0	0	0	0	0	0	0	0	0.08	0	0.08
7	1.8	2.06	0.404	0.16	0.32	0.16	0.32	0.08	0	0	0.08	0.16	0	0	1.8	6.78	3.63	1.21	1.93	2.42	1.45
8	16.24	7.27	14.06	6.3	1.93	0.48	4.36	0.48	0.24	0	0.12	0.12	0.48	0.36	38.3	23.27	30.06	14.3	15.03	10.9	24.24
11	2.42	32.96	18.9	7.03	14.06	7.03	4.84	41.21	21.33	28.84	39.75	21.33	56.24	54.3	5.57	16.24	2.42	4.6	5.09	9.69	10.02
13	2.42	4.6	7.3	1.2	6.06	0	1.93	0	0.16	0.96	1.29	12.29	0.16	0.24	2.42	0.36	8.36	10.18	4.84	1.81	3.51
15	0	0	0.36	0	0.12	0	0	1.45	3.39	9.69	1.33	1.57	0.72	0.6	1.93	7.51	1.69	3.63	6.54	1.33	2.42
20									0.1	3	0	2	0.5	0
								P value 0,0892
Fig 2B					Fig 2C				Fig 2D									Fig 2L
	-	SnPP	CoPP		SnPP	-	CoPP		SnPP	SnPP		-	-		CoPP	CoPP		NI	_	CoPP
0					12	5	2		173	150		52	31		13	9		483	351.8	411.5
5					13	6	1		101	70		76	44		46	8		475.6	383.7	434.8
14	1	1			5	6	1		120	33		94	37		28	4		487.2	349.8	378.6
14	1	1					2		57	34		60	30		19	4		416.5	380.2	417.9
14	1						2		77	64		53	25		16	6		462.8	378.9	359.6
14	1		1				1		36	155		26	36		10	4		560.8	437.7	490
14	1						1		50	98		49	43		18	5		526.2	406.4	486.8
14	1						2		89	31		8	26		15	3		576.7	402.9	473.1
14	1				P value 0,0061				96	32		11	14		23	2		545.3	409.6	496.1
15	1	1							74	69		35	12		30	4
15	1	1			Fig 2.F				53	28		23	23		20	3		490.5	210.6	436.5
15	1				-	CoPP			54	38		18	21		32	2		513	226.8	452.4
15	1				454	165			38	45		30	8		13	2		493.3	278.9	434.2
15					536.6	37.5			53	42		21	20		19	1		489.9	319	467
16		1			406	20			65	39		40	12		24			519.1	292.3	443.6
21			1			4			49	30		20	20		32					445.3
22			1			61.1			24	25		29	28		39					441.4
22			1		P value 0,0001				54	26		42	11		11					468.7
25			0						42	15		28	39		15					424.9
25			0		Fig 2G							30	38		13
25			0		-	CoPP			P value 0,0004					P value 0,0081				P value		<0,0001
25			0		239	23														0.0043
25			0		234	8.3			Fig 2I				Fig 2J							<0,0001
25			0		365	66.6			-	CoPP			-	CoPP
25			0			10			37.5	416			187	230		Fig 2M				Fig 2N
25			0			3.33			47.5	237.5			265	140		NI	_	CoPP		NI	_	CoPP
25			0		P value 0,0001				15	117.5			285	305		35.6	51.79	39.35		9.958	13.97	9.898
25			0						56.6	42.5				385		35.8	47.99	38.6		10.35	14.33	10.77
30			0		Fig 2.H					85				185		36.66	52.13	36.93		9.101	14.73	11
P value		0.0002			-	CoPP			42							38.22	47.06	39.74		12	12.37	12.95
					0.97	0.50			50	180						40.51	45.87	38.15		11.56	14.99	11.91
					0.91	0.47			56	57.7						26.93	42.53	28.69		8.44	18.53	11.46
					0.91	0.46										28.61	47.86	31.52		8.257	19.14	10.92
						0.46				120						27.86	40.16	32.87		8.921	19.17	11.59
						0.45				88						26.62	41.1	34		8.019	17.57	10.73
					P value <0.0001					82						32.04	45.95	43.44		10.21	13.98	12.262
									P value <0.0363							32.26	47.9	47.16		10.25	13.13	14.02
																34.28	54.97	41.35		12.41	12.78	12.125
	Fig 2O				Fig 2P				Fig 2Q							36.94	46.67	44.91		10.18	16.8	10.99
	NI	_	CoPP		NI	_	CoPP		NI	_	CoPP					34.14	43.34	43.84		10.73	12.97	15.9
	10.14	11.1	12.07		97.69	102.5	88		58.26	64.13	58.81							45.45				11.76
	12	14.13	13.86		89.94	101.4	85.25		66.41	67.98	59.25							47.2				17.06
	11	13.18	12		87.31	108.97	90.7		60.73	60.14	57.14							42.06				8.917
	12.14	13	12		85.63	101.4	86.1		57.92	60.16	65.27							42.73				8.665
	11.22	13	13.08		73.65	109.27	96.25		59.58	55.07	68.39
	10	13	11.15		87.14	113.4	90.65		64.77	66.06	62.85					P value		<0,0001		P value		<0,0001
	11	12	12		86.35	123.76	98.63		65.28	55.21	63.19							0.0011				0.0446
	10	14	11.11		86.62	138.25	96.77		63.8	66.14	64.31							0.0006				<0,0001
	10.88	13	11		88.05	111.8	92.17		64.48	63.82	69.9
									58.2	65.56	62.42		Fig 2R				Fig 2S				Fig 2T
	10.91	13.05	11.97		59.58	95.16	106			61.48	61.77		NI	-	CoPP		NI	-	CoPP		NI	-	CoPP
	11.04	10.57	10.84		65.12	98.81	111.3				49.34		43.43	34.69	16.27		11.28	9.73			15.09	11.94	12.35
	10.96	11.88	11.55		72.2	95.89	106.9				63.81		54.46	38.01	22.77		11.5	8.15	6.87		12.39	13.28	11.3
	11.44	11.44	11.98		61.23	97.61	96.52				68.78		50.49	30.07	23.51		12.3	7.02	6.86		12.18	11.88	13.54
	10.51	10.48	13.48		74.53	90.22	101				62.23		44.05	26.26	30.12		11.9	10.58	9.82		11.88	12.85	14.87
			11.04				98.7				63.91		38.5	33.33	24.1		10.89	7.6	6.59		13.32	9.79	11.19
			11.98				108.7				64.25		37.94	31.09	19.44		12.24	7.63	5.51		14.91	9.61	10.25
			12.62				94.01				60.8		38.48	27.45	16.29		11.36	6.17	4.81		10.08	9.08	12.46
			10.9				104.8						40.1	23.99	18.23		9.94	9.84	7.6		10.39	12.04	12.64
													38.52	34.61	21.1		11.01	11.59	10.98		10.54	10.34	12.62
	P value		0.0004		P value		<0,0001						41.15	22.76	13.53		10.2	8.83	9.71		12.7	11.2	12.5
			0.0134				0.0001							20.51	28.92			8.57	9.13			12.25	12.48
			0.3047				0.0613							36.03	32.66			11.08	9.57			10.61	16.31
														12.79	34.01				10.74			15.44	13.94
														17.13	36.08				6.31				11.28
														31.8	35.13				8.13				12.8
														37.03	35.24								12.05
															23.77		P value		0.005				10.59
															31.62				0.0001
																			0.3862
													P value		<0,0001
															<0,0001
															0.4679

## Sheet: Fig 3
Fig 3A									Fig 3B
	_								-	Bz	CoPP	Bz+CoPP
6	0.061728	0.030864	0.30864	0	0.061728	0.15432	0.061728		0.97	0.6	0.5	0.72
7	4.75306	10.9567	1.85184	0.679008	0.802464	3.54936	0.354936		0.91	0.55	0.47	0.6
8	7.40736	38.8886	13.8888	40.7405	29.0122	0	28.3949			0.55	0.46	0.57
9	11.111	3.54936	20.3702	5.55552	17.2838	12.3456	4.01232			0.59	0.46	0.62
12	0.061728	0.030864	0.30864	0	0.061728	0.15432	0.061728			0.61	0.45	0.64
	CoPP								P value			<0,0001
6	0.061728	0.277776	0.092592	0.030864	0.030864	0	0					0.0025
7	0.586416	1.1111	0.493824	0.277776	0.895056	0.030864	0.262344					0.2193
8	36.4195	26.8517	17.2838	21.6048	16.0493	14.1974	1.5432
9	30.2467	25.1542	32.4072	15.432	19.5369	4.93824	0		Fig 2D
12	0.061728	0.277776	0.092592	0.030864	0.030864	0	0		_	CoPP	Bz	CoPP Bz
									637.2	143	4	0
	Benzonidazole								1142	69.1	0	0
6	0	0.030864	0	0	0	0.030864	0		652.5	41.6	13.3	0
7	0	0.07716	0.123456	0.401232	0.246912	0.030864	0.061728		847	72	0	0
8	0	0.69444	0.23148	0.30864	0.54012	0.84876	0.46296		370	130	0	0
9	0.30864	0.07716	0.07716	0.23148	0.15432	0.07716	0.46296			35	0	8.88
12	0	0	0	0	0	0	0			64.1	0	8.88
	Benzonidazole CoPP								P value			<0,0001
6	0	0	0	0	0	0	0					0.6584
7	0.138888	0.07716	0	0	0.030864	0.030864	0					0.659
8	0.15432	0.123456	0.0725304	0.0663576	0.15432	0	0.07716					>0,9999
9	0.07716	0	0.30864	0	0.15432	0	0
12	0	0	0	0	0	0	0
												Fig 3G
	Fig 2E					Fig 3F						NI	_	Bz	CoPP	Bz CoPP
	_	CoPP	Bz	CoPP Bz		NI	_	Bz	CoPP	Bz CoPP		26.93	42.53	37.96	28.69	34.69
	477.2	163	4	0		560.8	437.7	464.5	490	366.7		28.61	47.86	35.76	31.52	29.81
	209	177.5	0	62.5		526.2	406.4	446.7	486.8	475.1		27.86	40.16	31.22	32.87	29.62
	284.1	100	25.8	0		576.7	402.9	523.2	473.1	503.7		26.62	41.1	34.47	34	36.07
	203	86	25	0		545.3	409.6	406.3	496.1	443.7		35.6	51.79	48.94	39.35	36.62
	456.6	33.3	0	16.6		483	351.8	343.4	411.5	437.6		35.8	47.99	44.02	38.6	38.59
		125	0	40		475.6	383.7	354.4	434.8	387.4		36.66	52.13	50.45	36.93	45.72
		87.5	7	25.5		487.2	349.8	391.1	378.6	403.6		38.22	47.06	52.93	39.74	42.84
						416.5	380.2	351.3	417.9	345.3		40.51	45.87	43.43	38.15	42.06
	P value			<0,0001		462.8	378.9	397.2	359.6	365.4						37.51
				0.0325						473
				0.0674								P value				0.0014
				0.9852												0.0986
Fig 3H												Fig 3J
NI	_	Bz	CoPP	Bz CoPP		Fig 3I						NI	_	Bz	CoPP	Bz CoPP
8.44	18.53	13.41	11.46	12.24		NI	_	Bz	CoPP	Bz CoPP		87.14	113.4	98	90.65	90.34
8.257	19.14	14.45	10.92	12.81		10	13	12.86	11.15	11		86.35	123.76	97.32	98.63	99.39
8.921	19.17	15.7	11.59	14.11		11	12	12	12	11.36		86.62	138.25	97.54	96.77	99.7
8.019	17.57	15.24	10.73	13.41		10	14	12.79	11.11	10.69		88.05	111.8	96.8	92.17	93.5
9.958	13.97	13.29	9.898	13.66		10.88	13	13	11	12		97.69	102.5	86.13	88	95.2
10.35	14.33	11.09	10.77	10.8		10.14	11.1	13	12.07	13		89.94	101.4	92.15	85.25	94.5
9.101	14.73	11.17	11	14.85		12	14.13	13	13.86	11.92		87.31	108.97	90.19	90.7	94.76
12	12.37	14.49	12.95	12.85		11	13.18	13.93	12	12.91		85.63	101.4	91.73	86.1	98.5
11.56	14.99	11.41	11.91	14.35		12.14	13	14	12	12.13		73.65	109.27	105	96.25	100.3
				11.85		11.22	13	15.23	13.08	10						98.8
										10.69
P value				0.0028								P value				<0,0001
				<0,0001		P value				0.0202						0.0001
				0.0713						0.0399

## Sheet: Fig 4
Fig 4A
	I
9	0	0	0	0	0	0	0	0	0	0	0	0	0	0	0
10
11	1.4	21.48	10.21	8.1	31.7	2.11	3.17	16.2	1.05	0.2	8.8	0.9	9.15	27.12	3.17
12	12.5	53.89	38.1	39.44	25.71	17.61	51.07	36.98	115	3.52	63	3.5	100	49.6	23.9
13	29.45	26.25	20.07	13.54	12.48	17.39	53.53	13.73	12.68	9.5	16.2	31.7	9.15	16.2	30.6
14	5.28	9.15	4.22	3.17	2.81	6.33	8.1	3.52	2.81	12.3	9.9	4.57	2.81	1.76	2.81
15	0	0	0	0	0	0	0	0	0	0	0	0	0	0	0
	I+CoPP
9	0	0	0	0	0	0	0	0	0		0	0	0	0	0
10
11	0.35	0	0.35	0		1.4	0.17	0	0.17		1.76	8.1	0	1.05
12	4.57	1.76	6.69	0		42.61	10.5	1.4	2.81		66.92	113	0.35	30.6
13	35.57	60.58	88.75	0		54.94	40.5	41.56	40.9		26.06	21.7	3.52	10.06
14	38.74	9.86	3.17	0		0.35	2.46	1.05	5.28		1.05	1.4	1.76	0.35
15	0	0	0	0		0	0	0	0		0	0	0	0
Fig 4B					Fig 4C				Fig 4D				Fig 4E
day	NI	-	CoPP		NI	_	CoPP		NI	_	CoPP		NI	_	CoPP
0					540.1	491	545		34.65	41.78	34.57		11.75	12.63	9.368
30					463.7	558.1	531.4		36.36	41.69	35.19		10.93	18.15	9.984
45					472.6	495	539.1		32.51	31.52	36.12		9.08	9.662	10.25
50		1			427.7	440.2	479.2		33.23	32.63	33.22		8.619	9.63	8.795
60		1			489.8	493.2	544.5		34.39	36.16	35.29		10.31	11.88	10.06
61		1				494	295.7			39.9	29.14			11.53	10.11
62			1			463.1	529.1			39.57	33.21			10.56	12.83
90			1			522.2	368.6			41.37	39			17.35	14.2
120	1					457.5	425.7			37.23	36.14			10.1	10.14
135		1				567.6	546.2			29.98	38.32			10.89	10.92
						527				39.65				11.73
		0
		0			Fig 4.F				Fig 4.G
		0			NI	_	CoPP		NI	_	CoPP
		0			11	10	10		83.38	77.69	73.65
150		0			10	11.13	12		70.27	83.38	80.27
150		0	0		11	11.56	9.564		67.66	105.5	98.14
150		0	0		11	11.56	11		85.22	91.77	79.88
150		0	0		10	11.13	10		75.12	98.9	84.6
150		0	0			11.56	10			95.69	62.94
150		0	0			11	11			96.92	104.5
150	0	0	0			11.13	11			108.7	78.48
150	0	0	0			12.13	11			102	75.27
150	0	0	0			9.564	11			100.9	83.96
150	0	0	0			10.56				99.18
150	0	0	0
Fig 4H				Fig 4I				Fig 4J				Fig 4K
NI	_	CoPP		NI	_	CoPP		NI	_	CoPP		NI	_	CoPP
64.57	49.07	57.7		48.9	19.7	19.82		10.5	8.27	14.2		11.6	14.4	7.42
60.69	49.69	51.32		37.01	25.26	26.87		9.89	6.5	9.54		10.76	14.35	15.19
60.18	44.16	49.14		41.52	25.49	23.62		10.97	9.51	7.37		9	14.46	10.66
61.5	50.94	48.07		29.89	26.1	25.19		8.04	9.28	12.39		12.97	15.05	10.36
58.75	44.3	45.66		30.49	26.63	34.64		9.46	9.83	10.25		11.71	16.59	14.3
	40.89	51.17			20.73	24.61			8.77	9.23			11.63	11.69
	46.28	53.96			24.09	36.07			9.06	10.19			14.79	15.48
	39.9	55.49			23.5	27.53			10.92	8.19			12.58	13.62
	36.41	55.95			19.43	28.66			9.66	7.82			14.92	13.56
	32.64				19.51				10.2				14.21
	45.46				27.14				9.66				14.39
P value		<0,0001		P value		<0,0001						P value		0.0179
		0.0053				0.0044								0.476
		0.0015				0.2								0.109

## Sheet: Fig 5
Fig 5A				Fig 5B				Fig 5C				Fig 5D				Fig 6E
NI	-	CoPP		NI	-	CoPP		NI	-	CoPP		NI	-	CoPP		NI	-	CoPP
585	480.4	378.8		32.12	37.29	37.58		10.88	9966	10.3		11.14	10.79	10.26		70.89	90.7	87.70
608	520.6	511.9		37.99	32.35	38.87		9541	8.86	9803		12	9	10.95		78.73	103.8	93.29
532	494	429.2		35.98	32.19	37.64		10.86	8957	10.53		12	9976	11		78.99	94.05	86.59
583	409.4	454		32.21	28.65	37.36		10.27	14.15	11.4		10.95	10.98	10		89.56	93.43	85.83
595	479	514.7			34.1	35.89			10.25	10.49			10.68	10			97.29	90.93
	518.8	502.3			32.77	37.14			8422	9741			10	9929			94.73	92.65
		533.5				34.49				11.13				10.09				84.37
		492.2				33.41				9737				10				80.38
P value		0.0058		P value		0.5425						P value		0.0095		P value		0.0011
		0.0021				0.4012								0.0082				0.0743
		0.9579				0.0343								0.9905				0.0491
Fig 6F				Fig 6G				Fig 6H				Fig 6I
NI	-	CoPP		NI	-	CoPP		NI	-	CoPP		NI	-	CoPP
65.04	33.91	52.36		27.52	21.14	28.12		10.84	9.17	8.45		8.01	17.3	13.72
60.57	45.57	51.31		32.58	21.66	32.56		8.89	7.57	11.31		12.28	14.21	13.83
60.75	42.3	50.5		26.29	26.21	23.9		8.63	7.06	7.88		11.66	13.59	13.42
62.83	51.94	51.83		48.93	24.74	31.3		10.57	10.18	8.98		11.94	11.63	13.05
59.19	45.9	40.96		29.49	24.28	28.17		8.88	10.64	10.19		11.71	13.81	13.8
	39.93	44.12			19.1	22.32			8.90	7.26			14.10	9.94
		50.62				44.35				14.4				17.42
		50.73				26.03				8.91				13.46
P value		<0.0001		P value		0.0574						P value		0.0705
		0.0005				0.6553								0.1028
		0.0749				0.178								0.8848

## Sheet: Fig 6
Fig 6B				Fig 6C				Fig 6D				Fig 6E_(Heart Rate)
NI	_	CoPP		NI	_	CoPP		NI	_	CoPP		NI	-	CoPP
0	65	217		1	150199	2076962		0.08705	0.62735	0.24025		564.1	452.7	385.9
2	360	170		1	1790647	2210851		0.08815	0.3662	0.2264		519.9	446	458.5
0	173	4491667			1641327			0.0876	0.45235	0.2146		450.2	437.1	558.9
17	387	429						0.08065	0.7581	0.25165		599.7	426	420.5
15	6688889	1528571		P value		0.0245				0.2555		499.4	413.4	490.6
0		308.75								0.12255		493.9	396.2	473.3
4		426.25										463.1	252.3	481
12		388						P value		0.0095		497.3	405.1	492.7
		280								0.0286		505.3	455	482.7
		189												437.1
		101												381.3
		110												408.8
		71												478.5
		5088889												419
		241												356.1
		78.75												368.4
														446.1
P value		<0.0001												473.9
		0.0018
												P value		0.0150
														0.0010
Fig 6E_(PR)				Fig 6E (P wave)				Fig 6E_(QRS)				Fig 6E_(QTc)
NI	-	CoPP		NI	-	CoPP		NI	-	CoPP		NI	-	CoPP
26.22	43.8	50.4		11.58	11.26	12.69		10.04	10.93	11.11		69.8	98.35	73.89
31.33	46.34	49.74		12.81	16.32	11.09		11.00	11.4	14.39		82.7	99.21	84.03
39.66	47.29	49.84		10.63	15.3	11.62		9.67	11.18	11.73		81.85	97.77	81.79
32.56	43.09	50.67		9707	15.7	11.07		11.31	10.42	11.71		76.9	93.09	85.68
37.19	48.1	51.06		10.79	17.83	13.7		10.29	10.98	11.29		56.4	90.47	87.3
40.78	42.98	53.55		10.22	12.17	13.06		11.16	10.21	12.03		75.71	92.5	92.56
23.01	42.99	54.01		9.21	15.85	16.7		12.23	10.98	12.89		73.73	99.43	74.83
39.49	51.25	34.07		10.36	12.38	14.55		12.24	11.9	11.98		93.27	92.28	88.49
32.68	48.88	46.29		10.62	13.33	13.21		12.29	18.33	12.62		79.33	87.62	81.16
		41.45			12.14	8925			11.15	12.2				99.36
		42.65			12.26	16.7			11.76	12.84				97.59
		41.48			11.75	12.29			13.75	12.73				90.79
		41.94			11.71	12.65			15.91	16.05				102.6
		40.44			12.44	12.61			11.02	11.7				97.54
		44.3			11.05	15.06			11.19	12.11				94.85
		29.18				12.96				12.87				105.1
		30.65				12.36				12.07				97.97
		21.41				10.51				16.16				92.6
		23.87				11.68				14.12				97
P value		0.0374		P value		0.0034		P value		0.058		P value		0.0003
		0.0060				0.0201								0.0008
						0.6119								0.5367
Fig 6.F_EF				Fig 6.F_SV				Fig 6.F_RV				Fig 6.F_LV
NI	-	CoPP		NI	-	CoPP		NI	-	CoPP		NI	-	CoPP
73.28	60.53	69.53		43.9	21.51	31.9		11.57	16.04	14.61		8.18	9.01	11.13
65.42	68.75	52.63		40.79	24.51	28.81		11.69	17.91	17.05		9.57	9.91	9.33
64.30	62.29	47.31		35.85	33.44	27.7		11.32	14.01	15.55		9.75	9.88	10.54
58.32	55.92	62.39		30.84	23.15	28.06		12.00	15.37	21.32		8.09	7.33	10.07
60.50	49.18	65.76		35.9	22.15	37.01		10.9	15.79	15.65		9.34	8.69	9.95
		60.5		32.97		28.58		10.58		13.88		11.04		9.09
		63.91				24.49				15.14				9.60
										19.94				7.19
				P value		0.0302
						0.0018		P value		0.0003
										0.0036
