# Supplementary material for: Heart function enhancement by an Nrf2-activating antioxidant in acute Y-strain Chagas disease, but not in chronic Colombian or Y-strain
Source: PLoS Negl Trop Dis. 2024 Nov 7;18(11):e0012612. doi: 10.1371/journal.pntd.0012612 (PMC11588235; doi:10.1371/journal.pntd.0012612)
Supplement: S2 Table — (XLSX) [file pntd.0012612.s002.xlsx]

## Sheet: Fig 2
	Fig 2A
	I							I+CoPP							I+SnPP
5	0	0	0	0	0	0	0	0	0	0	0	0	0	0	0	0	0	0	0.08	0	0.08
7	1.8	2.06	0.404	0.16	0.32	0.16	0.32	0.08	0	0	0.08	0.16	0	0	1.8	6.78	3.63	1.21	1.93	2.42	1.45
8	16.24	7.27	14.06	6.3	1.93	0.48	4.36	0.48	0.24	0	0.12	0.12	0.48	0.36	38.3	23.27	30.06	14.3	15.03	10.9	24.24
11	2.42	32.96	18.9	7.03	14.06	7.03	4.84	41.21	21.33	28.84	39.75	21.33	56.24	54.3	5.57	16.24	2.42	4.6	5.09	9.69	10.02
13	2.42	4.6	7.3	1.2	6.06	0	1.93	0	0.16	0.96	1.29	12.29	0.16	0.24	2.42	0.36	8.36	10.18	4.84	1.81	3.51
15	0	0	0.36	0	0.12	0	0	1.45	3.39	9.69	1.33	1.57	0.72	0.6	1.93	7.51	1.69	3.63	6.54	1.33	2.42
20									0.1	3	0	2	0.5	0
								P value 0.0892
Fig 2B					Fig 2C				Fig 2D									Fig 2L
	-	SnPP	CoPP		SnPP	-	CoPP		SnPP	SnPP		-	-		CoPP	CoPP		NI	_	CoPP
0					12	5	2		173	150		52	31		13	9		483	351.8	411.5
5					13	6	1		101	70		76	44		46	8		475.6	383.7	434.8
14	1	1			5	6	1		120	33		94	37		28	4		487.2	349.8	378.6
14	1	1					2		57	34		60	30		19	4		416.5	380.2	417.9
14	1						2		77	64		53	25		16	6		462.8	378.9	359.6
14	1		1				1		36	155		26	36		10	4		560.8	437.7	490
14	1						1		50	98		49	43		18	5		526.2	406.4	486.8
14	1						2		89	31		8	26		15	3		576.7	402.9	473.1
14	1				P value 0.0061				96	32		11	14		23	2		545.3	409.6	496.1
15	1	1							74	69		35	12		30	4
15	1	1			Fig 2.F				53	28		23	23		20	3		490.5	210.6	436.5
15	1				-	CoPP			54	38		18	21		32	2		513	226.8	452.4
15	1				454	165			38	45		30	8		13	2		493.3	278.9	434.2
15					536.6	37.5			53	42		21	20		19	1		489.9	319	467
16		1			406	20			65	39		40	12		24			519.1	292.3	443.6
21			1			4			49	30		20	20		32					445.3
22			1			61.1			24	25		29	28		39					441.4
22			1		P value 0.0001				54	26		42	11		11					468.7
25			0						42	15		28	39		15					424.9
25			0		Fig 2G							30	38		13
25			0		-	CoPP			P value 0.0004					P value 0.0081				P value		<0.0001
25			0		239	23														0.0043
25			0		234	8.3			Fig 2I				Fig 2J							<0.0001
25			0		365	66.6			-	CoPP			-	CoPP
25			0			10			37.5	416			187	230		Fig 2M				Fig 2N
25			0			3.33			47.5	237.5			265	140		NI	_	CoPP		NI	_	CoPP
25			0		P value 0.0001				15	117.5			285	305		35.6	51.79	39.35		9958	13.97	9898
25			0						56.6	42.5				385		35.8	47.99	38.6		10.35	14.33	10.77
30			0		Fig 2.H					85				185		36.66	52.13	36.93		9101	14.73	11
P value		0.0002			-	CoPP			42							38.22	47.06	39.74		12	12.37	12.95
					0.97	0.50			50	180						40.51	45.87	38.15		11.56	14.99	11.91
					0.91	0.47			56	57.7						26.93	42.53	28.69		8.44	18.53	11.46
					0.91	0.46										28.61	47.86	31.52		8257	19.14	10.92
						0.46				120						27.86	40.16	32.87		8921	19.17	11.59
						0.45				88						26.62	41.1	34		8019	17.57	10.73
					P value <0.0001					82						32.04	45.95	43.44		10.21	13.98	12262
									P value <0.0363							32.26	47.9	47.16		10.25	13.13	14.02
																34.28	54.97	41.35		12.41	12.78	12125
	Fig 2O				Fig 2P				Fig 2Q							36.94	46.67	44.91		10.18	16.8	10.99
	NI	_	CoPP		NI	_	CoPP		NI	_	CoPP					34.14	43.34	43.84		10.73	12.97	15.9
	10.14	11.1	12.07		97.69	102.5	88		58.26	64.13	58.81							45.45				11.76
	12	14.13	13.86		89.94	101.4	85.25		66.41	67.98	59.25							47.2				17.06
	11	13.18	12		87.31	108.97	90.7		60.73	60.14	57.14							42.06				8917
	12.14	13	12		85.63	101.4	86.1		57.92	60.16	65.27							42.73				8665
	11.22	13	13.08		73.65	109.27	96.25		59.58	55.07	68.39
	10	13	11.15		87.14	113.4	90.65		64.77	66.06	62.85					P value		<0.0001		P value		<0.0001
	11	12	12		86.35	123.76	98.63		65.28	55.21	63.19							0.0011				0.0446
	10	14	11.11		86.62	138.25	96.77		63.8	66.14	64.31							0.0006				<0.0001
	10.88	13	11		88.05	111.8	92.17		64.48	63.82	69.9
									58.2	65.56	62.42		Fig 2R				Fig 2S				Fig 2T
	10.91	13.05	11.97		59.58	95.16	106			61.48	61.77		NI	-	CoPP		NI	-	CoPP		NI	-	CoPP
	11.04	10.57	10.84		65.12	98.81	111.3				49.34		43.43	34.69	16.27		11.28	9.73			15.09	11.94	12.35
	10.96	11.88	11.55		72.2	95.89	106.9				63.81		54.46	38.01	22.77		11.5	8.15	6.87		12.39	13.28	11.3
	11.44	11.44	11.98		61.23	97.61	96.52				68.78		50.49	30.07	23.51		12.3	7.02	6.86		12.18	11.88	13.54
	10.51	10.48	13.48		74.53	90.22	101				62.23		44.05	26.26	30.12		11.9	10.58	9.82		11.88	12.85	14.87
			11.04				98.7				63.91		38.5	33.33	24.1		10.89	7.6	6.59		13.32	9.79	11.19
			11.98				108.7				64.25		37.94	31.09	19.44		12.24	7.63	5.51		14.91	9.61	10.25
			12.62				94.01				60.8		38.48	27.45	16.29		11.36	6.17	4.81		10.08	9.08	12.46
			10.9				104.8						40.1	23.99	18.23		9.94	9.84	7.6		10.39	12.04	12.64
													38.52	34.61	21.1		11.01	11.59	10.98		10.54	10.34	12.62
	P value		0.0004		P value		<0.0001						41.15	22.76	13.53		10.2	8.83	9.71		12.7	11.2	12.5
			0.0134				0.0001							20.51	28.92			8.57	9.13			12.25	12.48
			0.3047				0.0613							36.03	32.66			11.08	9.57			10.61	16.31
														12.79	34.01				10.74			15.44	13.94
														17.13	36.08				6.31				11.28
														31.8	35.13				8.13				12.8
														37.03	35.24								12.05
															23.77		P value		0.005				10.59
															31.62				0.0001
																			0.3862
													P value		<0.0001
															<0.0001
															0.4679
