# Supplementary material for: Heart function enhancement by an Nrf2-activating antioxidant in acute Y-strain Chagas disease, but not in chronic Colombian or Y-strain
Source: PLoS Negl Trop Dis. 2024 Nov 7;18(11):e0012612. doi: 10.1371/journal.pntd.0012612 (PMC11588235; doi:10.1371/journal.pntd.0012612)
Supplement: S3 Table — (XLSX) [file pntd.0012612.s003.xlsx]

## Sheet: Fig 3
Fig 3A									Fig 3B
	_								-	Bz	CoPP	Bz+CoPP
6	0.061728	0.030864	0.30864	0	0.061728	0.15432	0.061728		0.97	0.6	0.5	0.72
7	4753056	1095672	185184	0.679008	0.802464	354936	0.354936		0.91	0.55	0.47	0.6
8	740736	3888864	138888	4074048	2901216	0	2839488			0.55	0.46	0.57
9	1111104	354936	2037024	555552	1728384	123456	401232			0.59	0.46	0.62
12	0.061728	0.030864	0.30864	0	0.061728	0.15432	0.061728			0.61	0.45	0.64
	CoPP								P value			<0.0001
6	0.061728	0.277776	0.092592	0.030864	0.030864	0	0					0.0025
7	0.586416	1111104	0.493824	0.277776	0.895056	0.030864	0.262344					0.2193
8	3641952	2685168	1728384	216048	1604928	1419744	15432
9	3024672	2515416	324072	15432	1953691	493824	0		Fig 2D
12	0.061728	0.277776	0.092592	0.030864	0.030864	0	0		_	CoPP	Bz	CoPP Bz
									637.2	143	4	0
	Benzonidazole								1142	69.1	0	0
6	0	0.030864	0	0	0	0.030864	0		652.5	41.6	13.3	0
7	0	0.07716	0.123456	0.401232	0.246912	0.030864	0.061728		847	72	0	0
8	0	0.69444	0.23148	0.30864	0.54012	0.84876	0.46296		370	130	0	0
9	0.30864	0.07716	0.07716	0.23148	0.15432	0.07716	0.46296			35	0	8.88
12	0	0	0	0	0	0	0			64.1	0	8.88
	Benzonidazole CoPP								P value			<0.0001
6	0	0	0	0	0	0	0					0.6584
7	0.138888	0.07716	0	0	0.030864	0.030864	0					0.659
8	0.15432	0.123456	0.0725304	0.0663576	0.15432	0	0.07716					>0.9999
9	0.07716	0	0.30864	0	0.15432	0	0
12	0	0	0	0	0	0	0
												Fig 3G
	Fig 2E					Fig 3F						NI	_	Bz	CoPP	Bz CoPP
	_	CoPP	Bz	CoPP Bz		NI	_	Bz	CoPP	Bz CoPP		26.93	42.53	37.96	28.69	34.69
	477.2	163	4	0		560.8	437.7	464.5	490	366.7		28.61	47.86	35.76	31.52	29.81
	209	177.5	0	62.5		526.2	406.4	446.7	486.8	475.1		27.86	40.16	31.22	32.87	29.62
	284.1	100	25.8	0		576.7	402.9	523.2	473.1	503.7		26.62	41.1	34.47	34	36.07
	203	86	25	0		545.3	409.6	406.3	496.1	443.7		35.6	51.79	48.94	39.35	36.62
	456.6	33.3	0	16.6		483	351.8	343.4	411.5	437.6		35.8	47.99	44.02	38.6	38.59
		125	0	40		475.6	383.7	354.4	434.8	387.4		36.66	52.13	50.45	36.93	45.72
		87.5	7	25.5		487.2	349.8	391.1	378.6	403.6		38.22	47.06	52.93	39.74	42.84
						416.5	380.2	351.3	417.9	345.3		40.51	45.87	43.43	38.15	42.06
	P value			<0.0001		462.8	378.9	397.2	359.6	365.4						37.51
				0.0325						473
				0.0674								P value				0.0014
				0.9852												0.0986
Fig 3H												Fig 3J
NI	_	Bz	CoPP	Bz CoPP		Fig 3I						NI	_	Bz	CoPP	Bz CoPP
8.44	18.53	13.41	11.46	12.24		NI	_	Bz	CoPP	Bz CoPP		87.14	113.4	98	90.65	90.34
8257	19.14	14.45	10.92	12.81		10	13	12.86	11.15	11		86.35	123.76	97.32	98.63	99.39
8921	19.17	15.7	11.59	14.11		11	12	12	12	11.36		86.62	138.25	97.54	96.77	99.7
8019	17.57	15.24	10.73	13.41		10	14	12.79	11.11	10.69		88.05	111.8	96.8	92.17	93.5
9958	13.97	13.29	9898	13.66		10.88	13	13	11	12		97.69	102.5	86.13	88	95.2
10.35	14.33	11.09	10.77	10.8		10.14	11.1	13	12.07	13		89.94	101.4	92.15	85.25	94.5
9101	14.73	11.17	11	14.85		12	14.13	13	13.86	11.92		87.31	108.97	90.19	90.7	94.76
12	12.37	14.49	12.95	12.85		11	13.18	13.93	12	12.91		85.63	101.4	91.73	86.1	98.5
11.56	14.99	11.41	11.91	14.35		12.14	13	14	12	12.13		73.65	109.27	105	96.25	100.3
				11.85		11.22	13	15.23	13.08	10						98.8
										10.69
P value				0.0028								P value				<0.0001
				<0.0001		P value				0.0202						0.0001
				0.0713						0.0399
