# Supplementary material for: Heart function enhancement by an Nrf2-activating antioxidant in acute Y-strain Chagas disease, but not in chronic Colombian or Y-strain
Source: PLoS Negl Trop Dis. 2024 Nov 7;18(11):e0012612. doi: 10.1371/journal.pntd.0012612 (PMC11588235; doi:10.1371/journal.pntd.0012612)
Supplement: S4 Table — (XLSX) [file pntd.0012612.s004.xlsx]

## Sheet: Fig 4
Fig 4A
	I
9	0	0	0	0	0	0	0	0	0	0	0	0	0	0	0
10
11	1.4	21.48	10.21	8.1	31.7	2.11	3.17	16.2	1.05	0.2	8.8	0.9	9.15	27.12	3.17
12	12.5	53.89	38.1	39.44	25.71	17.61	51.07	36.98	115	3.52	63	3.5	100	49.6	23.9
13	29.45	26.25	20.07	13.54	12.48	17.39	53.53	13.73	12.68	9.5	16.2	31.7	9.15	16.2	30.6
14	5.28	9.15	4.22	3.17	2.81	6.33	8.1	3.52	2.81	12.3	9.9	4.57	2.81	1.76	2.81
15	0	0	0	0	0	0	0	0	0	0	0	0	0	0	0
	I+CoPP
9	0	0	0	0	0	0	0	0	0		0	0	0	0	0
10
11	0.35	0	0.35	0		1.4	0.17	0	0.17		1.76	8.1	0	1.05
12	4.57	1.76	6.69	0		42.61	10.5	1.4	2.81		66.92	113	0.35	30.6
13	35.57	60.58	88.75	0		54.94	40.5	41.56	40.9		26.06	21.7	3.52	10.06
14	38.74	9.86	3.17	0		0.35	2.46	1.05	5.28		1.05	1.4	1.76	0.35
15	0	0	0	0		0	0	0	0		0	0	0	0
Fig 4B					Fig 4C				Fig 4D				Fig 4E
day	NI	-	CoPP		NI	_	CoPP		NI	_	CoPP		NI	_	CoPP
0					540.1	491	545		34.65	41.78	34.57		11.75	12.63	9368
30					463.7	558.1	531.4		36.36	41.69	35.19		10.93	18.15	9984
45					472.6	495	539.1		32.51	31.52	36.12		9.08	9662	10.25
50		1			427.7	440.2	479.2		33.23	32.63	33.22		8619	9.63	8795
60		1			489.8	493.2	544.5		34.39	36.16	35.29		10.31	11.88	10.06
61		1				494	295.7			39.9	29.14			11.53	10.11
62			1			463.1	529.1			39.57	33.21			10.56	12.83
90			1			522.2	368.6			41.37	39			17.35	14.2
120	1					457.5	425.7			37.23	36.14			10.1	10.14
135		1				567.6	546.2			29.98	38.32			10.89	10.92
						527				39.65				11.73
		0
		0			Fig 4.F				Fig 4.G
		0			NI	_	CoPP		NI	_	CoPP
		0			11	10	10		83.38	77.69	73.65
150		0			10	11.13	12		70.27	83.38	80.27
150		0	0		11	11.56	9564		67.66	105.5	98.14
150		0	0		11	11.56	11		85.22	91.77	79.88
150		0	0		10	11.13	10		75.12	98.9	84.6
150		0	0			11.56	10			95.69	62.94
150		0	0			11	11			96.92	104.5
150	0	0	0			11.13	11			108.7	78.48
150	0	0	0			12.13	11			102	75.27
150	0	0	0			9564	11			100.9	83.96
150	0	0	0			10.56				99.18
150	0	0	0
Fig 4H				Fig 4I				Fig 4J				Fig 4K
NI	_	CoPP		NI	_	CoPP		NI	_	CoPP		NI	_	CoPP
64.57	49.07	57.7		48.9	19.7	19.82		10.5	8.27	14.2		11.6	14.4	7.42
60.69	49.69	51.32		37.01	25.26	26.87		9.89	6.5	9.54		10.76	14.35	15.19
60.18	44.16	49.14		41.52	25.49	23.62		10.97	9.51	7.37		9	14.46	10.66
61.5	50.94	48.07		29.89	26.1	25.19		8.04	9.28	12.39		12.97	15.05	10.36
58.75	44.3	45.66		30.49	26.63	34.64		9.46	9.83	10.25		11.71	16.59	14.3
	40.89	51.17			20.73	24.61			8.77	9.23			11.63	11.69
	46.28	53.96			24.09	36.07			9.06	10.19			14.79	15.48
	39.9	55.49			23.5	27.53			10.92	8.19			12.58	13.62
	36.41	55.95			19.43	28.66			9.66	7.82			14.92	13.56
	32.64				19.51				10.2				14.21
	45.46				27.14				9.66				14.39
P value		<0.0001		P value		<0.0001						P value		0.0179
		0.0053				0.0044								0.476
		0.0015				0.2								0.109
