# Supplementary material for: Heart function enhancement by an Nrf2-activating antioxidant in acute Y-strain Chagas disease, but not in chronic Colombian or Y-strain
Source: PLoS Negl Trop Dis. 2024 Nov 7;18(11):e0012612. doi: 10.1371/journal.pntd.0012612 (PMC11588235; doi:10.1371/journal.pntd.0012612)
Supplement: S5 Table — (XLSX) [file pntd.0012612.s005.xlsx]

## Sheet: Fig 5
Fig 5A				Fig 5B				Fig 5C				Fig 5D				Fig 5E
NI	-	CoPP		NI	-	CoPP		NI	-	CoPP		NI	-	CoPP		NI	-	CoPP
585	480.4	378.8		32.12	37.29	37.58		10.88	9966	10.3		11.14	10.79	10.26		70.89	90.7	87.70
608	520.6	511.9		37.99	32.35	38.87		9541	8.86	9803		12	9	10.95		78.73	103.8	93.29
532	494	429.2		35.98	32.19	37.64		10.86	8957	10.53		12	9976	11		78.99	94.05	86.59
583	409.4	454		32.21	28.65	37.36		10.27	14.15	11.4		10.95	10.98	10		89.56	93.43	85.83
595	479	514.7			34.1	35.89			10.25	10.49			10.68	10			97.29	90.93
	518.8	502.3			32.77	37.14			8422	9741			10	9929			94.73	92.65
		533.5				34.49				11.13				10.09				84.37
		492.2				33.41				9737				10				80.38
P value		0.0058		P value		0.5425						P value		0.0095		P value		0.0011
		0.0021				0.4012								0.0082				0.0743
		0.9579				0.0343								0.9905				0.0491
Fig 5F				Fig 5G				Fig 5H				Fig 5I
NI	-	CoPP		NI	-	CoPP		NI	-	CoPP		NI	-	CoPP
65.04	33.91	52.36		27.52	21.14	28.12		10.84	9.17	8.45		8.01	17.3	13.72
60.57	45.57	51.31		32.58	21.66	32.56		8.89	7.57	11.31		12.28	14.21	13.83
60.75	42.3	50.5		26.29	26.21	23.9		8.63	7.06	7.88		11.66	13.59	13.42
62.83	51.94	51.83		48.93	24.74	31.3		10.57	10.18	8.98		11.94	11.63	13.05
59.19	45.9	40.96		29.49	24.28	28.17		8.88	10.64	10.19		11.71	13.81	13.8
	39.93	44.12			19.1	22.32			8.90	7.26			14.10	9.94
		50.62				44.35				14.4				17.42
		50.73				26.03				8.91				13.46
P value		<0.0001		P value		0.0574						P value		0.0705
		0.0005				0.6553								0.1028
		0.0749				0.178								0.8848
