# Supplementary material for: Heart function enhancement by an Nrf2-activating antioxidant in acute Y-strain Chagas disease, but not in chronic Colombian or Y-strain
Source: PLoS Negl Trop Dis. 2024 Nov 7;18(11):e0012612. doi: 10.1371/journal.pntd.0012612 (PMC11588235; doi:10.1371/journal.pntd.0012612)
Supplement: S6 Table — (XLSX) [file pntd.0012612.s006.xlsx]

## Sheet: Fig 6
Fig 6B				Fig 6C				Fig 6D				Fig 6E_(Heart Rate)
NI	_	CoPP		NI	_	CoPP		NI	_	CoPP		NI	-	CoPP
0	65	217		1	150199	2076962		0.08705	0.62735	0.24025		564.1	452.7	385.9
2	360	170		1	1790647	2210851		0.08815	0.3662	0.2264		519.9	446	458.5
0	173	4491667			1641327			0.0876	0.45235	0.2146		450.2	437.1	558.9
17	387	429						0.08065	0.7581	0.25165		599.7	426	420.5
15	6688889	1528571		P value		0.0245				0.2555		499.4	413.4	490.6
0		308.75								0.12255		493.9	396.2	473.3
4		426.25										463.1	252.3	481
12		388						P value		0.0095		497.3	405.1	492.7
		280								0.0286		505.3	455	482.7
		189												437.1
		101												381.3
		110												408.8
		71												478.5
		5088889												419
		241												356.1
		78.75												368.4
														446.1
P value		<0.0001												473.9
		0.0018
												P value		0.0150
														0.0010
Fig 6E_(PR)				Fig 6E (P wave)				Fig 6E_(QRS)				Fig 6E_(QTc)
NI	-	CoPP		NI	-	CoPP		NI	-	CoPP		NI	-	CoPP
26.22	43.8	50.4		11.58	11.26	12.69		10.04	10.93	11.11		69.8	98.35	73.89
31.33	46.34	49.74		12.81	16.32	11.09		11.00	11.4	14.39		82.7	99.21	84.03
39.66	47.29	49.84		10.63	15.3	11.62		9.67	11.18	11.73		81.85	97.77	81.79
32.56	43.09	50.67		9707	15.7	11.07		11.31	10.42	11.71		76.9	93.09	85.68
37.19	48.1	51.06		10.79	17.83	13.7		10.29	10.98	11.29		56.4	90.47	87.3
40.78	42.98	53.55		10.22	12.17	13.06		11.16	10.21	12.03		75.71	92.5	92.56
23.01	42.99	54.01		9.21	15.85	16.7		12.23	10.98	12.89		73.73	99.43	74.83
39.49	51.25	34.07		10.36	12.38	14.55		12.24	11.9	11.98		93.27	92.28	88.49
32.68	48.88	46.29		10.62	13.33	13.21		12.29	18.33	12.62		79.33	87.62	81.16
		41.45			12.14	8925			11.15	12.2				99.36
		42.65			12.26	16.7			11.76	12.84				97.59
		41.48			11.75	12.29			13.75	12.73				90.79
		41.94			11.71	12.65			15.91	16.05				102.6
		40.44			12.44	12.61			11.02	11.7				97.54
		44.3			11.05	15.06			11.19	12.11				94.85
		29.18				12.96				12.87				105.1
		30.65				12.36				12.07				97.97
		21.41				10.51				16.16				92.6
		23.87				11.68				14.12				97
P value		0.0374		P value		0.0034		P value		0.058		P value		0.0003
		0.0060				0.0201								0.0008
						0.6119								0.5367
Fig 6F_(EF)				Fig 6F_(SV)				Fig 6F_(RV)				Fig 6F_(LV)
NI	-	CoPP		NI	-	CoPP		NI	-	CoPP		NI	-	CoPP
73.28	60.53	69.53		43.9	21.51	31.9		11.57	16.04	14.61		8.18	9.01	11.13
65.42	68.75	52.63		40.79	24.51	28.81		11.69	17.91	17.05		9.57	9.91	9.33
64.30	62.29	47.31		35.85	33.44	27.7		11.32	14.01	15.55		9.75	9.88	10.54
58.32	55.92	62.39		30.84	23.15	28.06		12.00	15.37	21.32		8.09	7.33	10.07
60.50	49.18	65.76		35.9	22.15	37.01		10.9	15.79	15.65		9.34	8.69	9.95
		60.5		32.97		28.58		10.58		13.88		11.04		9.09
		63.91				24.49				15.14				9.60
										19.94				7.19
				P value		0.0302
						0.0018		P value		0.0003
										0.0036
